# Supplementary material for: Endoplasmic reticulum-to-Golgi transitions upon herpes virus infection
Source: F1000Res. 2018 Feb 28;6:1804. Originally published 2017 Oct 5. [Version 2] doi: 10.12688/f1000research.12252.2 (PMC6080407; doi:10.12688/f1000research.12252.2)
Supplement: Raw images for Figure 1–Figure 5, Figure 8–Figure 10 [file f1000research-6-15292-s0000.tgz]

Archive with 1 entries (1 files):
- 36e79142-56b5-40b1-8f3f-55ec199dc7fc_Dataset_1.zip
