# Supplementary material for: Endoplasmic reticulum-to-Golgi transitions upon herpes virus infection
Source: F1000Res. 2018 Feb 28;6:1804. Originally published 2017 Oct 5. [Version 2] doi: 10.12688/f1000research.12252.2 (PMC6080407; doi:10.12688/f1000research.12252.2)
Supplement: Raw values for Figure 6 and Figure 7 [file f1000research-6-15292-s0001.tgz]

Archive with 1 entries (1 files):
- fcdd1b3d-fa43-4b8f-8c48-d91c93d21860_Dataset_2.zip
